# Supplementary material for: Dose-Dependent Effects of Supplementing a Two-Strain Bacillus subtilis Probiotic on Growth Performance, Blood Parameters, Fecal Metabolites, and Microbiome in Nursery Pigs
Source: Animals (Basel). 2023 Dec 28;14(1):109. doi: 10.3390/ani14010109 (PMC10777967; doi:10.3390/ani14010109)
Supplement: Supplementary file 1 [file animals-14-00109-s001.zip]

Archive with 1 entries (1 files):
- animals-2746261-supplementary.xlsx
