# Supplementary material for: Dose-Dependent Effects of Supplementing a Two-Strain Bacillus subtilis Probiotic on Growth Performance, Blood Parameters, Fecal Metabolites, and Microbiome in Nursery Pigs
Source: Animals (Basel). 2023 Dec 28;14(1):109. doi: 10.3390/ani14010109 (PMC10777967; doi:10.3390/ani14010109)
Supplement: Supplementary file 1 [file animals-14-00109-s001.zip › animals-2746261-supplementary.xlsx]

## Sheet: Genus
Genus	1	2	3	4	5	6	7	8	9	10	11	12	13	14	15	16	17	18	19	20	21	22	23	24	25	26	27	28	29	30	31	32	33	35	36
Olsenella	0	0	0	2.66667	0	0	0	1.11421	0	0	0	0	0	0	0	0	0	0	0	0	0	0	0	0	0	0	0	0	0	0	0	0	0	0	0
Collinsella	0	0	0	0	0	0	0	0	0	0	0	1.22699	0	0.783699	0	0	0	0	0	0	12.8571	0	0	0	0	0	0	0	0	0	0	0	0	0	0
Muribaculaceae	0	0	0	0	0	0	0	0	0	21.2766	0	0	0	0	0	0	0	0	0	2.90698	0	1.37931	0	0	0	0	0	0	0	0	0	0	0	0	0
p-2534-18B5_gut_group	0	0	0	0	0	0	0	0	0	0	0	0	6.69291	0	0	0	0	0	0	0	0	0	0	0	0	0	0	0	0	0	0	0	0	0	0
Prevotella	1.92926	0	0	0	0	0.784929	0	0	0	0	0	3.06748	4.72441	0	0	0	0	0	0	0	0	0	3.19767	6.22711	0	7.14286	0	0	0	4	0	12.2807	8.62745	0	1.28
Rikenellaceae_RC9_gut_group	2.89389	0	0	0	0	0	0	0	0	4.25532	0	0	1.1811	0	0	0	0	100	0	4.06977	15.7143	0	0	0	0	0	0	0	6.2069	0.923077	2.02312	2.45614	1.96078	10.1911	0.96
Catenibacterium	0	12.2807	0	0	2.97619	0	0	1.11421	0	0	12.2137	0	0	29.7806	44.7552	1.58416	0	0	0	0	0	0	0	0	0	0	0	0	0	3.69231	0	0	0	0	0
Holdemanella	0	0	0	1.86667	1.78571	0	0.515464	0.835655	0	0	0	0	0	0	0	0	0	0	0	0	0	0	0	0	0	0	0	0	0	0	0	0	0	0	0
Turicibacter	2.57235	0	0	0	0	0	0	0	0	0	0	0	0	0	0	0	0	0	0	0	0	0	0	0	0	0	0	0	0	0	0	0	0	0	0
Lactobacillus	0	0	87.3602	20.2667	22.619	84.4584	40.4639	66.8524	94.1648	19.1489	22.9008	19.9387	27.9528	31.348	0	73.2673	46.4286	0	33.3333	26.7442	0	6.55172	5.23256	9.52381	0	0	32.4455	9.95261	4.13793	2.76923	31.2139	23.5088	10.5882	3.82166	48.48
Streptococcus	0	0	0	0	0	0	0	2.78552	0	0	0	0	0	0	0	0	0	0	16.0256	27.3256	42.8571	64.8276	23.8372	34.0659	66.6667	71.4286	31.2349	50.237	26.2069	26.7692	23.4104	29.8246	41.5686	45.8599	20.8
Christensenellaceae_R-7_group	0	0	0	3.73333	0	0	0	0	0	6.38298	13.7405	0	7.08661	0	0	0	0	0	0	6.97674	0	1.03448	0	0	0	0	0	0	0	0	3.17919	0	0	0	0
Clostridia_UCG-014	0	0	0	0	0	0	0	0	0	0	0	0	0	0	0	0	0	0	0	0	0	1.03448	0	0	0	0	0	0	0	0	0	0	0	0	0
Clostridium_sensu_stricto_1	6.75241	0	0	0	0	0	0	0	0	0	0	0	0	0	0	0	0	0	0	0	0	0	0	0	0	0	0	0	0	0	0	0	0	0	0
Clostridium_sensu_stricto_6	4.18006	7.01754	0	0	0	0	1.80412	0	0	24.1135	3.81679	0	0	0	0	0	0	0	0	0	0	0	0	2.5641	0	0	0	0	0	1.23077	0	0	0	0	0
[Eubacterium]_hallii_group	0	0	0	0	0	0	0	0	0	0	0	0	0	0	0	0	0	0	4.48718	0	0	0	0	0	0	0	0	0	0	0	0	0	0	0	4.48
Agathobacter	0	0	0	0	0	0	0	0	0	0	0	0	0	0	0	0.594059	0	0	0	0	0	0	0	0	0	0	0	0	0	0	0	0	0	0	0
Blautia	0	0	0.559284	18.1333	11.9048	8.79121	9.53608	5.84958	3.31808	0	0	8.58896	0	3.44828	0	7.52475	32.5	0	14.7436	15.1163	0	7.93103	0	4.3956	11.7117	0	7.50605	4.73934	0	9.84615	8.3815	8.07018	4.70588	0	4.64
Monoglobus	1.60772	0	0	0	0	0	0	0	0	0	0	0	0	0	0	0	0	0	0	0	0	0	0	0	0	0	0	0	0	0	0	0	0	0	0
[Eubacterium]_coprostanoligenes_group	4.18006	0	1.23043	0	0	0	0	0	0	0	0	0	0	0	6.99301	0	0	0	0	0	0	0	1.16279	0	0	0	0	0	0	0	0	0	2.7451	0	0
Butyricicoccus	0	0	0	0	0	0	0	0	0	0	0	0	0	0	0	0	0	0	0	0	0	0	0	0	0	0	0.484262	1.89573	0	0	0	0	0	0	0
NK4A214_group	2.2508	14.0351	0	1.86667	0	0	0	0	0	0	9.92366	7.36196	3.14961	1.41066	0	0	0	0	0	0	0	0	0	0	0	0	0	0	20	0	2.89017	0	0	0	0
Oscillibacter	0	0	0	0	0	0	0	0	0	0	0	0	0	0	0	0	0	0	0	0	0	3.44828	0	3.2967	0	0	0	1.89573	0	0	0	1.40351	0	0	0
UCG-002	0	0	0	2.4	0	0	0	0	0	0	9.16031	0	8.66142	0	0	0	0	0	0	0	0	0	0	0	0	0	0	0	0	0	0	0	0	0	0
UCG-005	0	0	0	0	0	0	0	0	0	0	0	0	0	0	0	0	0	0	0	0	0	0	0	0	0	0	0	0	0	0	3.17919	0	0	0	0
Faecalibacterium	0	21.0526	2.34899	6.93333	35.7143	0	27.5773	12.2563	0	0	0	33.1288	0	0	26.5734	1.38614	0	0	3.84615	0	0	0	0	2.5641	0	0	4.35835	0	0	3.69231	0	7.36842	5.4902	0	2.56
Subdoligranulum	0	0	2.34899	0	0	0	0	4.45682	0.915332	0	7.63359	0	8.26772	0	0	0	8.57143	0	0	0	8.57143	0	1.16279	4.3956	0	0	0	0	0	0	0	3.15789	0	0	6.88
Family_XIII_AD3011_group	0	0	0	0	0	0	0	0	0	7.80142	0	0	0	0	0	0	0	0	0	0	0	0	0	0	0	0	0	0	0	0	0	0	0	0	0
Acidaminococcus	0	0	0	0	0	0	0	0	0	0	0	0	0	0	0	0	0	0	0	0	0	0	0	0	0	0	1.21065	0	0	0	0	0	0	0	0
Succiniclasticum	0	0	0	0	10.119	0	0	0	0	0	0	4.29448	0	0.470219	0	0	0	0	0	0	0	0	0	0	0	0	0	0	0	0	0	0	0	0	0
Mitsuokella	0	0	0	0	0	0	0	0	0	0	0	0	0	0	7.69231	0	0	0	0	0	0	0	6.10465	0	0	0	0	0	0	4.30769	0	0	0	0	0
Dialister	0	0	0	0	0	0	0	0	0	0	0	0	0	0	4.1958	0	0	0	0	0	0	4.82759	32.8488	21.2454	0	0	8.23245	0	0	16.3077	0	0	5.09804	0	0
Megasphaera	2.57235	0	0	20	11.3095	1.25589	9.27835	2.78552	0.800915	0	12.2137	5.21472	4.72441	23.9812	3.4965	6.53465	8.21429	0	8.33333	6.39535	0	3.7931	8.72093	5.12821	0	0	0	5.21327	0	10.7692	2.02312	4.21053	0	0	0.8
Treponema	0	0	0	0	0	0	0	0	0	0	0	0.613497	0	0	0	0	0	0	0	0	0	0	0	0	0	0	0	0	0	0	0	0	0	0	0

## Sheet: Family
Family	1	2	3	4	5	6	7	8	9	10	11	12	13	14	15	16	17	18	19	20	21	22	23	24	25	26	27	28	29	30	31	32	33	35	36
Atopobiaceae	0	0	0	3.2	0	0	0.773196	0	0.800915	0	0	0	0	0	2.0979	0	2.85714	0	0	0	0	0	0	0	0	0	1.93705	0	0	0	0	0	0	0	0
Atopobiaceae	0	0	0	2.66667	0	0	0	1.11421	0	0	0	0	0	0	0	0	0	0	0	0	0	0	0	0	0	0	0	0	0	0	0	0	0	0	0
Coriobacteriaceae	0	0	0	0	0	0	0	0	0	0	0	1.22699	0	0.783699	0	0	0	0	0	0	12.8571	0	0	0	0	0	0	0	0	0	0	0	0	0	0
Muribaculaceae	0	0	0	0	0	0	0	0	0	21.2766	0	0	0	0	0	0	0	0	0	2.90698	0	1.37931	0	0	0	0	0	0	0	0	0	0	0	0	0
p-2534-18B5_gut_group	0	0	0	0	0	0	0	0	0	0	0	0	6.69291	0	0	0	0	0	0	0	0	0	0	0	0	0	0	0	0	0	0	0	0	0	0
Prevotellaceae	0	7.01754	0	2.66667	0	0	0	0	0	12.0567	0	0	0	0	0	0	0	0	0	0	0	0	0	0	0	0	0	0	4.13793	0	0	0	0	6.36943	0
Prevotellaceae	1.92926	0	0	0	0	0.784929	0	0	0	0	0	3.06748	4.72441	0	0	0	0	0	0	0	0	0	3.19767	6.22711	0	7.14286	0	0	0	4	0	12.2807	8.62745	0	1.28
Prevotellaceae	0	0	0	0	0	0	0	0	0	0	0	0	0	0	0	0	0	0	0	0	0	0	0	0	0	0	0	2.36967	0	0	0	0	0	0	0
Rikenellaceae	0	12.2807	0	0	0	0	0	0	0	0	0	0	0	0	0	1.18812	0	0	0	0	0	0	0	0	0	0	0	0	0	0	0	0	0	0	0
Rikenellaceae	2.89389	0	0	0	0	0	0	0	0	4.25532	0	0	1.1811	0	0	0	0	100	0	4.06977	15.7143	0	0	0	0	0	0	0	6.2069	0.923077	2.02312	2.45614	1.96078	10.1911	0.96
Erysipelatoclostridiaceae	0	12.2807	0	0	2.97619	0	0	1.11421	0	0	12.2137	0	0	29.7806	44.7552	1.58416	0	0	0	0	0	0	0	0	0	0	0	0	0	3.69231	0	0	0	0	0
Erysipelotrichaceae	0	0	0	1.86667	1.78571	0	0.515464	0.835655	0	0	0	0	0	0	0	0	0	0	0	0	0	0	0	0	0	0	0	0	0	0	0	0	0	0	0
Erysipelotrichaceae	2.57235	0	0	0	0	0	0	0	0	0	0	0	0	0	0	0	0	0	0	0	0	0	0	0	0	0	0	0	0	0	0	0	0	0	0
Lactobacillaceae	0	0	87.3602	20.2667	22.619	84.4584	40.4639	66.8524	94.1648	19.1489	22.9008	19.9387	27.9528	31.348	0	73.2673	46.4286	0	33.3333	26.7442	0	6.55172	5.23256	9.52381	0	0	32.4455	9.95261	4.13793	2.76923	31.2139	23.5088	10.5882	3.82166	48.48
Streptococcaceae	0	0	0	0	0	0	0	2.78552	0	0	0	0	0	0	0	0	0	0	16.0256	27.3256	42.8571	64.8276	23.8372	34.0659	66.6667	71.4286	31.2349	50.237	26.2069	26.7692	23.4104	29.8246	41.5686	45.8599	20.8
Christensenellaceae	0	0	0	3.73333	0	0	0	0	0	6.38298	13.7405	0	7.08661	0	0	0	0	0	0	6.97674	0	1.03448	0	0	0	0	0	0	0	0	3.17919	0	0	0	0
Christensenellaceae	0	0	0	0	0	0	0	0	0	0	0	0	4.72441	0	0	0	0	0	0	0	0	0	0	0	0	0	0	0	0	0	0	0	0	0	0
Clostridia_UCG-014	0	0	0	0	0	0	0	0	0	0	0	0	0	0	0	0	0	0	0	0	0	1.03448	0	0	0	0	0	0	0	0	0	0	0	0	0
Clostridiaceae	6.75241	0	0	0	0	0	0	0	0	0	0	0	0	0	0	0	0	0	0	0	0	0	0	0	0	0	0	0	0	0	0	0	0	0	0
Clostridiaceae	4.18006	7.01754	0	0	0	0	1.80412	0	0	24.1135	3.81679	0	0	0	0	0	0	0	0	0	0	0	0	2.5641	0	0	0	0	0	1.23077	0	0	0	0	0
Clostridiaceae	62.0579	0	0	0	0	0	0	0	0	0	0	0	0	0	0	0	0	0	19.2308	0	0	0	0	0	3.6036	0	0	0	18.6207	4.92308	0	0	0	0	0
Lachnospiraceae	0	0	0	0	0	0	0	0	0	0	0	0	0	0	0	0	0	0	4.48718	0	0	0	0	0	0	0	0	0	0	0	0	0	0	0	4.48
Lachnospiraceae	0	0	0	0	0	0	0	0	0	0	0	0	0	0	0	0.594059	0	0	0	0	0	0	0	0	0	0	0	0	0	0	0	0	0	0	0
Lachnospiraceae	0	0	0.559284	18.1333	11.9048	8.79121	9.53608	5.84958	3.31808	0	0	8.58896	0	3.44828	0	7.52475	32.5	0	14.7436	15.1163	0	7.93103	0	4.3956	11.7117	0	7.50605	4.73934	0	9.84615	8.3815	8.07018	4.70588	0	4.64
Lachnospiraceae	3.21543	0	5.48098	10.6667	0	2.04082	7.47423	1.11421	0	0	0	11.3497	18.1102	8.77743	0	4.15842	0	0	0	0	0	0	15.1163	0	0	0	1.69492	0	11.7241	0	0	0	0	0	0
Monoglobaceae	1.60772	0	0	0	0	0	0	0	0	0	0	0	0	0	0	0	0	0	0	0	0	0	0	0	0	0	0	0	0	0	0	0	0	0	0
[Eubacterium]_coprostanoligenes_group	4.18006	0	1.23043	0	0	0	0	0	0	0	0	0	0	0	6.99301	0	0	0	0	0	0	0	1.16279	0	0	0	0	0	0	0	0	0	2.7451	0	0
Butyricicoccaceae	0	0	0	0	0	0	0	0	0	0	0	0	0	0	0	0	0	0	0	0	0	0	0	0	0	0	0.484262	1.89573	0	0	0	0	0	0	0
Butyricicoccaceae	0	14.0351	0	4.26667	3.57143	0	2.57732	0.835655	0	0	5.34351	3.06748	4.72441	0	4.1958	1.9802	1.42857	0	0	0	0	0	0	0	0	0	0	0	0	0	0	0	0	0	0
Oscillospiraceae	0	0	0	0	0	2.04082	0	0	0	0	0	0	0	0	0	0	0	0	0	10.4651	0	0	0	0	0	0	0	0	0	0	12.4277	0	0	19.1083	0
Oscillospiraceae	2.2508	14.0351	0	1.86667	0	0	0	0	0	0	9.92366	7.36196	3.14961	1.41066	0	0	0	0	0	0	0	0	0	0	0	0	0	0	20	0	2.89017	0	0	0	0
Oscillospiraceae	0	0	0	0	0	0	0	0	0	0	0	0	0	0	0	0	0	0	0	0	0	3.44828	0	3.2967	0	0	0	1.89573	0	0	0	1.40351	0	0	0
Oscillospiraceae	0	0	0	2.4	0	0	0	0	0	0	9.16031	0	8.66142	0	0	0	0	0	0	0	0	0	0	0	0	0	0	0	0	0	0	0	0	0	0
Oscillospiraceae	0	0	0	0	0	0	0	0	0	0	0	0	0	0	0	0	0	0	0	0	0	0	0	0	0	0	0	0	0	0	3.17919	0	0	0	0
Ruminococcaceae	0	21.0526	2.34899	6.93333	35.7143	0	27.5773	12.2563	0	0	0	33.1288	0	0	26.5734	1.38614	0	0	3.84615	0	0	0	0	2.5641	0	0	4.35835	0	0	3.69231	0	7.36842	5.4902	0	2.56
Ruminococcaceae	0	0	0	1.33333	0	0	0	0	0	0	0	0	0	0	0	0	0	0	0	0	0	0	0	0	0	0	0	0	0	0	0	0	0	0	1.28
Ruminococcaceae	0	0	2.34899	0	0	0	0	4.45682	0.915332	0	7.63359	0	8.26772	0	0	0	8.57143	0	0	0	8.57143	0	1.16279	4.3956	0	0	0	0	0	0	0	3.15789	0	0	6.88
Anaerovoracaceae	0	0	0	0	0	0	0	0	0	7.80142	0	0	0	0	0	0	0	0	0	0	0	0	0	0	0	0	0	0	0	0	0	0	0	0	0
Peptostreptococcaceae	5.78778	0	0	0	0	0	0	0	0	0	0	0	0	0	0	0	0	0	0	0	0	0	0	0	0	0	0	1.4218	0	0	0	0	0	0	0
Acidaminococcaceae	0	0	0	0	0	0	0	0	0	0	0	0	0	0	0	0	0	0	0	0	0	0	0	0	0	0	1.21065	0	0	0	0	0	0	0	0
Acidaminococcaceae	0	0	0	0	10.119	0	0	0	0	0	0	4.29448	0	0.470219	0	0	0	0	0	0	0	0	0	0	0	0	0	0	0	0	0	0	0	0	0
Selenomonadaceae	0	0	0	0	0	0	0	0	0	0	0	0	0	0	7.69231	0	0	0	0	0	0	0	6.10465	0	0	0	0	0	0	4.30769	0	0	0	0	0
Veillonellaceae	0	0	0	0	0	0	0	0	0	0	0	0	0	0	4.1958	0	0	0	0	0	0	4.82759	32.8488	21.2454	0	0	8.23245	0	0	16.3077	0	0	5.09804	0	0
Veillonellaceae	2.57235	0	0	20	11.3095	1.25589	9.27835	2.78552	0.800915	0	12.2137	5.21472	4.72441	23.9812	3.4965	6.53465	8.21429	0	8.33333	6.39535	0	3.7931	8.72093	5.12821	0	0	0	5.21327	0	10.7692	2.02312	4.21053	0	0	0.8
Spirochaetaceae	0	0	0	0	0	0	0	0	0	0	0	0.613497	0	0	0	0	0	0	0	0	0	0	0	0	0	0	0	0	0	0	0	0	0	0	0

## Sheet: Phylum
Phylum	1	2	3	4	5	6	7	8	9	10	11	12	13	14	15	16	17	18	19	20	21	22	23	24	25	26	27	28	29	30	31	32	33	35	36
Actinobacteriota	0	0	0	3.2	0	0	0.773196	0	0.800915	0	0	0	0	0	2.0979	0	2.85714	0	0	0	0	0	0	0	0	0	1.93705	0	0	0	0	0	0	0	0
Actinobacteriota	0	0	0	2.66667	0	0	0	1.11421	0	0	0	0	0	0	0	0	0	0	0	0	0	0	0	0	0	0	0	0	0	0	0	0	0	0	0
Actinobacteriota	0	0	0	0	0	0	0	0	0	0	0	1.22699	0	0.783699	0	0	0	0	0	0	12.8571	0	0	0	0	0	0	0	0	0	0	0	0	0	0
Bacteroidota	0	0	0	0	0	0	0	0	0	21.2766	0	0	0	0	0	0	0	0	0	2.90698	0	1.37931	0	0	0	0	0	0	0	0	0	0	0	0	0
Bacteroidota	0	0	0.223714	0	0	0	0	0	0	4.96454	0	0	0	0	0	0	0	0	0	0	0	0	0	0	0	0	0	0	2.75862	0	0	0	0	0	0
Bacteroidota	0	0	0	0	0	0	0	0	0	0	0	0	6.69291	0	0	0	0	0	0	0	0	0	0	0	0	0	0	0	0	0	0	0	0	0	0
Bacteroidota	0	7.01754	0	2.66667	0	0	0	0	0	12.0567	0	0	0	0	0	0	0	0	0	0	0	0	0	0	0	0	0	0	4.13793	0	0	0	0	6.36943	0
Bacteroidota	1.92926	0	0	0	0	0.784929	0	0	0	0	0	3.06748	4.72441	0	0	0	0	0	0	0	0	0	3.19767	6.22711	0	7.14286	0	0	0	4	0	12.2807	8.62745	0	1.28
Bacteroidota	0	0	0	0	0	0	0	0	0	0	0	0	0	0	0	0	0	0	0	0	0	0	0	0	0	0	0	2.36967	0	0	0	0	0	0	0
Bacteroidota	0	12.2807	0	0	0	0	0	0	0	0	0	0	0	0	0	1.18812	0	0	0	0	0	0	0	0	0	0	0	0	0	0	0	0	0	0	0
Bacteroidota	2.89389	0	0	0	0	0	0	0	0	4.25532	0	0	1.1811	0	0	0	0	100	0	4.06977	15.7143	0	0	0	0	0	0	0	6.2069	0.923077	2.02312	2.45614	1.96078	10.1911	0.96
Firmicutes	0	12.2807	0	0	2.97619	0	0	1.11421	0	0	12.2137	0	0	29.7806	44.7552	1.58416	0	0	0	0	0	0	0	0	0	0	0	0	0	3.69231	0	0	0	0	0
Firmicutes	0	0	0	1.86667	1.78571	0	0.515464	0.835655	0	0	0	0	0	0	0	0	0	0	0	0	0	0	0	0	0	0	0	0	0	0	0	0	0	0	0
Firmicutes	2.57235	0	0	0	0	0	0	0	0	0	0	0	0	0	0	0	0	0	0	0	0	0	0	0	0	0	0	0	0	0	0	0	0	0	0
Firmicutes	0	0	87.3602	20.2667	22.619	84.4584	40.4639	66.8524	94.1648	19.1489	22.9008	19.9387	27.9528	31.348	0	73.2673	46.4286	0	33.3333	26.7442	0	6.55172	5.23256	9.52381	0	0	32.4455	9.95261	4.13793	2.76923	31.2139	23.5088	10.5882	3.82166	48.48
Firmicutes	0	0	0	0	0	0	0	0	0	0	0	0	0	0	0	0	0	0	0	0	10	3.7931	2.03488	6.59341	16.2162	16.6667	10.1695	17.5355	6.2069	7.69231	11.2717	7.01754	14.5098	14.6497	3.2
Firmicutes	0	0	0	0	0	0	0	2.78552	0	0	0	0	0	0	0	0	0	0	16.0256	27.3256	42.8571	64.8276	23.8372	34.0659	66.6667	71.4286	31.2349	50.237	26.2069	26.7692	23.4104	29.8246	41.5686	45.8599	20.8
Firmicutes	0	0	0	0	0	0	0	0	0	0	0	0	0	0	0	0	0	0	0	0	10	1.37931	0	0	1.8018	4.7619	0	4.73934	0	3.07692	0	0	4.70588	0	2.08
Firmicutes	0	0	0	3.73333	0	0	0	0	0	6.38298	13.7405	0	7.08661	0	0	0	0	0	0	6.97674	0	1.03448	0	0	0	0	0	0	0	0	3.17919	0	0	0	0
Firmicutes	0	0	0	0	0	0	0	0	0	0	0	0	4.72441	0	0	0	0	0	0	0	0	0	0	0	0	0	0	0	0	0	0	0	0	0	0
Firmicutes	0	0	0	0	0	0	0	0	0	0	0	0	0	0	0	0	0	0	0	0	0	1.03448	0	0	0	0	0	0	0	0	0	0	0	0	0
Firmicutes	6.75241	0	0	0	0	0	0	0	0	0	0	0	0	0	0	0	0	0	0	0	0	0	0	0	0	0	0	0	0	0	0	0	0	0	0
Firmicutes	4.18006	7.01754	0	0	0	0	1.80412	0	0	24.1135	3.81679	0	0	0	0	0	0	0	0	0	0	0	0	2.5641	0	0	0	0	0	1.23077	0	0	0	0	0
Firmicutes	62.0579	0	0	0	0	0	0	0	0	0	0	0	0	0	0	0	0	0	19.2308	0	0	0	0	0	3.6036	0	0	0	18.6207	4.92308	0	0	0	0	0
Firmicutes	0	0	0	0	0	0	0	0	0	0	0	0	0	0	0	0	0	0	4.48718	0	0	0	0	0	0	0	0	0	0	0	0	0	0	0	4.48
Firmicutes	0	0	0	0	0	0	0	0	0	0	0	0	0	0	0	0.594059	0	0	0	0	0	0	0	0	0	0	0	0	0	0	0	0	0	0	0
Firmicutes	0	0	0.559284	18.1333	11.9048	8.79121	9.53608	5.84958	3.31808	0	0	8.58896	0	3.44828	0	7.52475	32.5	0	14.7436	15.1163	0	7.93103	0	4.3956	11.7117	0	7.50605	4.73934	0	9.84615	8.3815	8.07018	4.70588	0	4.64
Firmicutes	3.21543	0	5.48098	10.6667	0	2.04082	7.47423	1.11421	0	0	0	11.3497	18.1102	8.77743	0	4.15842	0	0	0	0	0	0	15.1163	0	0	0	1.69492	0	11.7241	0	0	0	0	0	0
Firmicutes	1.60772	0	0	0	0	0	0	0	0	0	0	0	0	0	0	0	0	0	0	0	0	0	0	0	0	0	0	0	0	0	0	0	0	0	0
Firmicutes	0	12.2807	0	0	0	0	0	0	0	0	0	0	0	0	0	0.39604	0	0	0	0	0	0	0.581395	0	0	0	0	0	0	0	0	0	0	0	1.12
Firmicutes	4.18006	0	1.23043	0	0	0	0	0	0	0	0	0	0	0	6.99301	0	0	0	0	0	0	0	1.16279	0	0	0	0	0	0	0	0	0	2.7451	0	0
Firmicutes	0	0	0	0	0	0	0	0	0	0	0	0	0	0	0	0	0	0	0	0	0	0	0	0	0	0	0.484262	1.89573	0	0	0	0	0	0	0
Firmicutes	0	14.0351	0	4.26667	3.57143	0	2.57732	0.835655	0	0	5.34351	3.06748	4.72441	0	4.1958	1.9802	1.42857	0	0	0	0	0	0	0	0	0	0	0	0	0	0	0	0	0	0
Firmicutes	0	0	0	0	0	0.627943	0	0	0	0	0	0	0	0	0	0	0	0	0	0	0	0	0	0	0	0	0	0	0	0	0	0	0	0	0
Firmicutes	0	0	0	0	0	2.04082	0	0	0	0	0	0	0	0	0	0	0	0	0	10.4651	0	0	0	0	0	0	0	0	0	0	12.4277	0	0	19.1083	0
Firmicutes	2.2508	14.0351	0	1.86667	0	0	0	0	0	0	9.92366	7.36196	3.14961	1.41066	0	0	0	0	0	0	0	0	0	0	0	0	0	0	20	0	2.89017	0	0	0	0
Firmicutes	0	0	0	0	0	0	0	0	0	0	0	0	0	0	0	0	0	0	0	0	0	3.44828	0	3.2967	0	0	0	1.89573	0	0	0	1.40351	0	0	0
Firmicutes	0	0	0	2.4	0	0	0	0	0	0	9.16031	0	8.66142	0	0	0	0	0	0	0	0	0	0	0	0	0	0	0	0	0	0	0	0	0	0
Firmicutes	0	0	0	0	0	0	0	0	0	0	0	0	0	0	0	0	0	0	0	0	0	0	0	0	0	0	0	0	0	0	3.17919	0	0	0	0
Firmicutes	0	21.0526	2.34899	6.93333	35.7143	0	27.5773	12.2563	0	0	0	33.1288	0	0	26.5734	1.38614	0	0	3.84615	0	0	0	0	2.5641	0	0	4.35835	0	0	3.69231	0	7.36842	5.4902	0	2.56
Firmicutes	0	0	0	1.33333	0	0	0	0	0	0	0	0	0	0	0	0	0	0	0	0	0	0	0	0	0	0	0	0	0	0	0	0	0	0	1.28
Firmicutes	0	0	2.34899	0	0	0	0	4.45682	0.915332	0	7.63359	0	8.26772	0	0	0	8.57143	0	0	0	8.57143	0	1.16279	4.3956	0	0	0	0	0	0	0	3.15789	0	0	6.88
Firmicutes	0	0	0	0	0	0	0	0	0	7.80142	0	0	0	0	0	0	0	0	0	0	0	0	0	0	0	0	0	0	0	0	0	0	0	0	0
Firmicutes	5.78778	0	0	0	0	0	0	0	0	0	0	0	0	0	0	0	0	0	0	0	0	0	0	0	0	0	0	1.4218	0	0	0	0	0	0	0
Firmicutes	0	0	0	0	0	0	0	0	0	0	3.05344	0	0	0	0	0	0	0	0	0	0	0	0	0	0	0	0.726392	0	0	0	0	0	0	0	0
Firmicutes	0	0	0	0	0	0	0	0	0	0	0	0	0	0	0	0	0	0	0	0	0	0	0	0	0	0	1.21065	0	0	0	0	0	0	0	0
Firmicutes	0	0	0	0	10.119	0	0	0	0	0	0	4.29448	0	0.470219	0	0	0	0	0	0	0	0	0	0	0	0	0	0	0	0	0	0	0	0	0
Firmicutes	0	0	0	0	0	0	0	0	0	0	0	0	0	0	7.69231	0	0	0	0	0	0	0	6.10465	0	0	0	0	0	0	4.30769	0	0	0	0	0
Firmicutes	0	0	0	0	0	0	0	0	0	0	0	0	0	0	4.1958	0	0	0	0	0	0	4.82759	32.8488	21.2454	0	0	8.23245	0	0	16.3077	0	0	5.09804	0	0
Firmicutes	2.57235	0	0	20	11.3095	1.25589	9.27835	2.78552	0.800915	0	12.2137	5.21472	4.72441	23.9812	3.4965	6.53465	8.21429	0	8.33333	6.39535	0	3.7931	8.72093	5.12821	0	0	0	5.21327	0	10.7692	2.02312	4.21053	0	0	0.8
Proteobacteria	0	0	0	0	0	0	0	0	0	0	0	0	0	0	0	1.38614	0	0	0	0	0	0	0	0	0	0	0	0	0	0	0	0	0	0	0
Spirochaetota	0	0	0	0	0	0	0	0	0	0	0	0.613497	0	0	0	0	0	0	0	0	0	0	0	0	0	0	0	0	0	0	0	0	0	0	0
